# Supplementary material for: Kidney Measurement and Glomerular Filtration Rate Evolution in Children with Polycystic Kidney Disease
Source: Children (Basel). 2024 May 10;11(5):575. doi: 10.3390/children11050575 (PMC11119250; doi:10.3390/children11050575)
Supplement: Supplementary file 1 [file children-11-00575-s001.zip]

Archive with 1 entries (1 files):
- children-3005009-supplementary.pdf
